# Supplementary material for: Cohort profile: trajectory of knee health in runners with and without heightened osteoarthritis risk (TRAIL) in Australia—prospective cohort study
Source: BMJ Open. 2025 Sep 28;15(9):e101625. doi: 10.1136/bmjopen-2025-101625 (PMC12481359; doi:10.1136/bmjopen-2025-101625)
Supplement: online supplemental file 4 [file bmjopen-15-9-s004.xlsx]

## Sheet: Table 1
Variable	Enrolled		Excluded prior to baseline		Completed baseline testing
	Control	Surgery	Control	Surgery	Control	Surgery
	N=133	N=135	N=27	N=27	N=106	N=108
Sex (male)	50.4% (67)	54.1% (73)	55.6% (15)	66.7% (18)	49.1% (52)	50.9% (55)
Age	31.96 ± 6.70 Median 30.00 (IQR 27.00 to 36.00)	34.20 ± 7.42 Median 33.00 (IQR 28.00 to 40.00)	31.22 ± 5.60 Median 30.00 (IQR 29.00 to 35.50)	34.96 ± 8.03 Median 33.00 (IQR 29.00 to 42.00)	32.15 ± 6.97 Median 30.00 (IQR 27.00 to 36.75)	34.01 ± 7.29 Median 33.00 (IQR 28.00 to 40.00)
Height	1.75 ± 0.09 Median 1.73 (IQR 1.67 to 1.82)	1.75 ± 0.09 Median 1.75 (IQR 1.69 to 1.83)	N/A	N/A	1.75 ± 0.09 Median 1.73 (IQR 1.67 to 1.82)	1.75 ± 0.09 Median 1.75 (IQR 1.69 to 1.83)
Weight	69.72 ± 11.68 Median 69.10 (IQR 59.82 to 76.07)	71.85 ± 11.73 Median 72.65 (IQR 64.38 to 80.92)	N/A	N/A	69.72 ± 11.68 Median 69.10 (IQR 59.82 to 76.07)	71.85 ± 11.73 Median 72.65 (IQR 64.38 to 80.92)
Height (self-report) (n=267)	1.74 ± 0.09 Median 1.73 (IQR 1.67 to 1.80)	1.74 ± 0.09 Median 1.75 (IQR 1.68 to 1.81)	1.75 ± 0.07 Median 1.75 (IQR 1.69 to 1.80)	1.76 ± 0.09 Median 1.77 (IQR 1.68 to 1.79)	1.74 ± 0.10 Median 1.73 (IQR 1.67 to 1.81)	1.74 ± 0.09 Median 1.75 (IQR 1.68 to 1.81)
Weight (self-report) (n=265)	68.3 ± 10.6 Median 68.0 (IQR 60.0 to 75.0)	71.06 ± 11.48 Median 72.00 (IQR 63.00 to 79.00)	68.0 ± 8.0 Median 69.5 (IQR 60.5 to 73.5)	72.44 ± 11.03 Median 72.00 (IQR 65.50 to 78.50)	68.43 ± 11.12 Median 68.00 (IQR 59.02 to 75.00)	70.79 ± 11.56 Median 71.00 (IQR 62.62 to 79.00)
Country of Birth (n=266)
Africa	3.0% (4)	0.7% (1)	3.7% (1)	3.8% (1)	2.8% (3)	0.0% (0)
Americas	2.3% (3)	1.5% (2)	3.7% (1)	0.0% (0)	1.9% (2)	1.9% (2)
Asia	1.5% (2)	1.5% (2)	0.0% (0)	0.0% (0)	1.9% (2)	1.9% (2)
Australia	78.9% (105)	85.1% (114)	70.4% (19)	88.5% (23)	81.1% (86)	84.3% (91)
Europe	9.0% (12)	8.2% (11)	11.1% (3)	3.8% (1)	8.5% (9)	9.3% (10)
Middle East	0.0% (0)	1.5% (2)	0.0% (0)	3.8% (1)	0.0% (0)	0.9% (1)
Oceania (excl. Australia)	5.3% (7)	1.5% (2)	11.1% (3)	0.0% (0)	3.8% (4)	1.9% (2)
Indigenous (n=262)	0% (0)	0% (0)	0% (0)	0% (0)	0% (0)	0% (0)
Education (n=266)
Doctorate degree	1.5% (2)	4.5% (6)	0.0% (0)	0.0% (0)	1.9% (2)	5.6% (6)
Master's degree	19.7% (26)	18.7% (25)	19.2% (5)	15.4% (4)	19.8% (21)	19.4% (21)
Bachelor's degree	62.9% (83)	57.5% (77)	57.7% (15)	53.8% (14)	64.2% (68)	58.3% (63)
Graduate diploma	9.8% (13)	10.4% (14)	15.4% (4)	19.2% (5)	8.5% (9)	8.3% (9)
High school completion	6.1% (8)	8.2% (11)	7.7% (2)	7.7% (2)	5.7% (6)	8.3% (9)
Some high school	0.0% (0)	0.7% (1)	0.0% (0)	3.8% (1)	0.0% (0)	0.0% (0)
Occupation (n=261)
Clerical and Administrative Worker	5.4% (7)	2.3% (3)	3.8% (1)	7.7% (2)	5.8% (6)	1.0% (1)
Community and Personal Service Worker	6.9% (9)	9.9% (13)	7.7% (2)	7.7% (2)	6.7% (7)	10.5% (11)
Labourer	0.8% (1)	0.0% (0)	3.8% (1)	0.0% (0)	0.0% (0)	0.0% (0)
Machinery Operators and Drivers	0.0% (0)	0.8% (1)	0.0% (0)	0.0% (0)	0.0% (0)	1.0% (1)
Manager	6.2% (8)	12.2% (16)	7.7% (2)	23.1% (6)	5.8% (6)	9.5% (10)
Professional	63.1% (82)	60.3% (79)	61.5% (16)	42.3% (11)	63.5% (66)	64.8% (68)
Sales Worker	3.8% (5)	1.5% (2)	3.8% (1)	3.8% (1)	3.8% (4)	1.0% (1)
Student	10.8% (14)	7.6% (10)	3.8% (1)	3.8% (1)	12.5% (13)	8.6% (9)
Technician and Trades Worker	3.1% (4)	5.3% (7)	7.7% (2)	11.5% (3)	1.9% (2)	3.8% (4)
Employment Status (n=267)
Full time	73.5% (97)	80.7% (109)	76.9% (20)	92.6% (25)	72.6% (77)	78.7% (85)
Part time	18.2% (24)	7.4% (10)	23.1% (6)	3.7% (1)	17.0% (18)	7.4% (8)
Casual	6.8% (9)	7.4% (10)	0.0% (0)	3.7% (1)	8.5% (9)	8.3% (9)
Not applicable	1.5% (2)	4.4% (6)	0.0% (0)	0.0% (0)	1.9% (2)	5.6% (6)

## Sheet: Table 2
Variable	Enrolled	Excluded prior to baseline	Completed baseline testing
	N=135	N=27	N=108
Type of surgery
ACLR	60.0% (81)	59.3% (16)	60.2% (65)
Meniscal/Cartilage	33.3% (45)	37.0% (10)	32.4% (35)
Other	6.7% (9)	3.7% (1)	7.4% (8)
Time since surgery (years)	10.01 ± 7.78	8.29 ± 6.71	10.44 ± 8.00
	Median 8.04	Median 4.87	Median 8.28
	(IQR 3.74 to 14.67)	(IQR 2.67 to 14.44)	(IQR 4.37 to 14.82)
Time since most recent surgery (years)	8.11 ± 7.05	7.20 ± 6.53	8.34 ± 7.19
	Median 5.40	Median 4.06	Median 5.55
	(IQR 2.63 to 12.05)	(IQR 2.58 to 11.45)	(IQR 3.08 to 12.11)
Side of surgery
Bilateral	12.0% (13)	18.5% (5)	12.0% (13)
Left	38.9% (42)	18.5% (5)	39.8% (43)
Right	49.1% (53)	63.0% (17)	48.1% (52)
Reference knee number of surgeries
1	77.8% (105)	88.9% ( 24)	75.0% ( 81)
2	13.3% ( 18)	11.1% ( 3)	13.9% ( 15)
3	5.9% ( 8)	0.0% ( 0)	7.4% ( 8)
4	2.2% ( 3)	0.0% ( 0)	2.8% ( 3)
5	0.7% ( 1)	0.0% ( 0)	0.9% ( 1)
Non-reference knee number of surgeries
0	86.7% (117)	81.5% ( 22)	88.0% ( 95)
1	10.4% ( 14)	14.8% ( 4)	9.3% ( 10)
2	3.0% ( 4)	3.7% ( 1)	2.8% ( 3)

## Sheet: Table 3
Variable	Enrolled		Excluded prior to baseline		Completed baseline testing
	Control	Surgery	Control	Surgery	Control	Surgery
	n=133	n=135	n=27	n=27	n=106	n=108
Participation in other weight-bearing sport (n=264)	16.8% (22)	31.6% (42)	18.5% (5)	28.0% (7)	16.3% (17)	32.4% (35)
Participation in other non-weight-bearing sport (n=265)	43.2% (57)	50.4% (67)	51.9% (14)	42.3% (11)	41.0% (43)	52.3% (56)
Age started running regularly* (n=267)
<10	7.6% (10)	6.7% (9)	18.5% (5)	3.7% (1)	4.8% (5)	7.4% (8)
10 - 14	18.2% (24)	14.1% (19)	11.1% (3)	22.2% (6)	20.0% (21)	12.0% (13)
15 - 19	15.9% (21)	20.0% (27)	18.5% (5)	29.6% (8)	15.2% (16)	17.6% (19)
20 - 24	18.2% (24)	15.6% (21)	22.2% (6)	14.8% (4)	17.1% (18)	15.7% (17)
25 - 29	24.2% (32)	18.5% (25)	22.2% (6)	14.8% (4)	24.8% (26)	19.4% (21)
30 - 34	12.1% (16)	17.0% (23)	7.4% (2)	11.1% (3)	13.3% (14)	18.5% (20)
35 - 39	3.0% (4)	3.7% (5)	0.0% (0)	0.0% (0)	3.8% (4)	4.6% (5)
40 - 44	0.8% (1)	4.4% (6)	0.0% (0)	3.7% (1)	1.0% (1)	4.6% (5)
Years running regularly*
<1 year	3.0% (4)	8.9% (12)	3.7% (1)	7.4% (2)	2.8% (3)	9.3% (10)
1 - 3 years	24.1% (32)	19.3% (26)	18.5% (5)	22.2% (6)	25.5% (27)	18.5% (20)
3 - 5 years	23.3% (31)	19.3% (26)	22.2% (6)	7.4% (2)	23.6% (25)	22.2% (24)
5 - 10 years	21.8% (29)	23.0% (31)	22.2% (6)	18.5% (5)	21.7% (23)	24.1% (26)
10 - 20 years	24.1% (32)	17.0% (23)	25.9% (7)	22.2% (6)	23.6% (25)	15.7% (17)
>20 years	3.8% (5)	12.6% (17)	7.4% (2)	22.2% (6)	2.8% (3)	10.2% (11)
Average weekly running distance In past month (n=267)
10 - 19 km	13.5% (18)	25.4% (34)	18.5% (5)	22.2% (6)	12.3% (13)	26.2% (28)
20 - 29 km	13.5% (18)	22.4% (30)	14.8% (4)	18.5% (5)	13.2% (14)	23.4% (25)
30 - 49 km	28.6% (38)	26.1% (35)	25.9% (7)	18.5% (5)	29.2% (31)	28.0% (30)
50 - 100 km	38.3% (51)	23.1% (31)	25.9% (7)	33.3% (9)	41.5% (44)	20.6% (22)
>100 km	6.0% (8)	3.0% (4)	14.8% (4)	7.4% (2)	3.8% (4)	1.9% (2)
Weekly running frequency in past month
1	1.5% (2)	0.7% (1)	0.0% (0)	0.0% (0)	1.9% (2)	0.9% (1)
2	0.0% (0)	6.7% (9)	0.0% (0)	7.4% (2)	0.0% (0)	6.5% (7)
3	22.6% (30)	35.6% (48)	14.8% (4)	25.9% (7)	24.5% (26)	38.0% (41)
4	24.8% (33)	25.2% (34)	25.9% (7)	33.3% (9)	24.5% (26)	23.1% (25)
5	21.8% (29)	18.5% (25)	29.6% (8)	14.8% (4)	19.8% (21)	19.4% (21)
6	14.3% (19)	6.7% (9)	11.1% (3)	7.4% (2)	15.1% (16)	6.5% (7)
7	10.5% (14)	5.2% (7)	7.4% (2)	7.4% (2)	11.3% (12)	4.6% (5)
8	3.0% (4)	0.7% (1)	7.4% (2)	3.7% (1)	1.9% (2)	0.0% (0)
9	0.0% (0)	0.7% (1)	0.0% (0)	0.0% (0)	0.0% (0)	0.9% (1)
10+	1.5% (2)	0.0% (0)	3.7% (1)	0.0% (0)	0.9% (1)	0.0% (0)
Frequency of running interval training in past month
Less than once per week	12.0% (16)	23.7% (32)	0.0% (0)	22.2% (6)	15.1% (16)	24.1% (26)
Once per week	42.1% (56)	33.3% (45)	29.6% (8)	37.0% (10)	45.3% (48)	32.4% (35)
Twice per week	33.8% (45)	21.5% (29)	51.9% (14)	29.6% (8)	29.2% (31)	19.4% (21)
More than twice per week	3.8% (5)	3.0% (4)	0.0% (0)	3.7% (1)	4.7% (5)	2.8% (3)
Never	8.3% (11)	18.5% (25)	18.5% (5)	7.4% (2)	5.7% (6)	21.3% (23)
Personal best time for 5km run
<14 min	0.8% (1)	0.7% (1)	0.0% (0)	0.0% (0)	0.9% (1)	0.9% (1)
14 - 17 min	16.5% (22)	9.6% (13)	22.2% (6)	14.8% (4)	15.1% (16)	8.3% (9)
17 - 20 min	36.1% (48)	31.1% (42)	25.9% (7)	33.3% (9)	38.7% (41)	30.6% (33)
20 - 23 min	27.8% (37)	24.4% (33)	33.3% (9)	22.2% (6)	26.4% (28)	25.0% (27)
23 - 26 min	15.8% (21)	21.5% (29)	14.8% (4)	11.1% (3)	16.0% (17)	24.1% (26)
26 - 29 min	1.5% (2)	6.7% (9)	0.0% (0)	7.4% (2)	1.9% (2)	6.5% (7)
29 - 31 min	0.8% (1)	3.0% (4)	3.7% (1)	11.1% (3)	0.0% (0)	0.9% (1)
I don't know	0.8% (1)	3.0% (4)	0.0% (0)	0.0% (0)	0.9% (1)	3.7% (4)
Highest weekly total running volume ever
5 - 15 km	2.3% (3)	0.7% (1)	3.7% (1)	0.0% (0)	1.9% (2)	0.9% (1)
15 - 25 km	3.0% (4)	5.2% (7)	3.7% (1)	11.1% (3)	2.8% (3)	3.7% (4)
25 - 35 km	6.0% (8)	11.9% (16)	7.4% (2)	14.8% (4)	5.7% (6)	11.1% (12)
35 - 45 km	6.8% (9)	8.1% (11)	3.7% (1)	3.7% (1)	7.5% (8)	9.3% (10)
45 - 55 km	7.5% (10)	11.9% (16)	3.7% (1)	7.4% (2)	8.5% (9)	13.0% (14)
55 - 65 km	11.3% (15)	10.4% (14)	7.4% (2)	14.8% (4)	12.3% (13)	9.3% (10)
65 - 75 km	11.3% (15)	14.8% (20)	11.1% (3)	7.4% (2)	11.3% (12)	16.7% (18)
75 - 85 km	14.3% (19)	6.7% (9)	3.7% (1)	3.7% (1)	17.0% (18)	7.4% (8)
85 - 95 km	1.5% (2)	8.1% (11)	0.0% (0)	7.4% (2)	1.9% (2)	8.3% (9)
95 - 105 km	9.8% (13)	4.4% (6)	7.4% (2)	3.7% (1)	10.4% (11)	4.6% (5)
>105 km	24.8% (33)	16.3% (22)	40.7% (11)	25.9% (7)	20.8% (22)	13.9% (15)
I don't know	1.5% (2)	1.5% (2)	7.4% (2)	0.0% (0)	0.0% (0)	1.9% (2)
Longest distance ever run (n=267)
<10 km	1.5% (2)	0.0% (0)	3.8% (1)	0.0% (0)	0.9% (1)	0.0% (0)
10 - 21 km	12.9% (17)	20.0% (27)	7.7% (2)	22.2% (6)	14.2% (15)	19.4% (21)
Half-marathon (21.1 km)	10.6% (14)	13.3% (18)	15.4% (4)	3.7% (1)	9.4% (10)	15.7% (17)
21.2 - 30 km	17.4% (23)	14.8% (20)	3.8% (1)	14.8% (4)	20.8% (22)	14.8% (16)
31 - 42.1 km	6.1% (8)	5.2% (7)	11.5% (3)	14.8% (4)	4.7% (5)	2.8% (3)
Marathon (42.2 km)	30.3% (40)	26.7% (36)	15.4% (4)	22.2% (6)	34.0% (36)	27.8% (30)
Ultra-marathon (over 42.2 km)	21.2% (28)	20.0% (27)	42.3% (11)	22.2% (6)	16.0% (17)	19.4% (21)
Structure of training program in last month
I do my own running program	31.6% (42)	32.6% (44)	37.0% (10)	48.1% (13)	30.2% (32)	28.7% (31)
I don't follow a running program	9.0% (12)	20.0% (27)	7.4% (2)	11.1% (3)	9.4% (10)	22.2% (24)
I follow a running program from a coach or a health professional	40.6% (54)	25.2% (34)	37.0% (10)	29.6% (8)	41.5% (44)	24.1% (26)
I follow a running program from a friend or relative	3.0% (4)	3.7% (5)	3.7% (1)	3.7% (1)	2.8% (3)	3.7% (4)
I follow a running program from a newspaper, magazine of the internet	3.8% (5)	3.0% (4)	3.7% (1)	3.7% (1)	3.8% (4)	2.8% (3)
I only follow a running program when I am preparing for a running event (i. e. marathon, half-marathon)	12.0% (16)	15.6% (21)	11.1% (3)	3.7% (1)	12.3% (13)	18.5% (20)
Member of running club	58.6% (78)	37.8% (51)	44.4% (12)	37.0% (10)	62.3% (66)	38.0% (41)
Additional training in last month (n=267)
Upper-limb strength training	64.7% (86)	73.9% (99)	44.4% (12)	66.7% (18)	69.8% (74)	75.7% (81)
Lower-limb strength training	75.8% (100)	77.8% (105)	66.7% (18)	74.1% (20)	78.1% (82)	78.7% (85)
Core strength training	78.9% (105)	82.0% (109)	74.1% (20)	61.5% (16)	80.2% (85)	86.9% (93)
Upper/lower-limb stretching	81.2% (108)	75.4% (101)	77.8% (21)	77.8% (21)	82.1% (87)	74.8% (80)
Shoe brand preference (multiple selections possible) (n=267)*
Nike	60.6% (80)	39.3% (53)	55.6% (15)	44.4% (12)	61.9% (65)	38.0% (41)
Asics	25% (33)	33.3% (45)	22.2% (6)	40.7% (11)	25.7% (27)	31.5% (34)
New Balance	32.6% (43)	20% (27)	40.7% (11)	18.5% (5)	30.5% (32)	20.4% (22)
Brooks	15.9% (21)	22.2% (30)	14.8% (4)	11.1% (3)	16.2% (17)	25% (27)
Other	54.5% (72)	43% (58)	51.9% (14)	55.6% (15)	55.2% (58)	39.8% (43)

## Sheet: MF Table 1
Variable	Enrolled		Excluded prior to baseline		Completed baseline testing		Combined
	Female	Male	Female	Male	Female	Male
	n=128	n=140	n=21	n=33	n=107	n=107	n=268
Sex (male)	0.0% (0)	100.0% (140)	0.0% (0)	100.0% (33)	0.0% (0)	100.0% (107)	52.2% (140)
Age	32.69 ± 7.27 Median 32.00 (IQR 27.00 to 37.25)	33.46 ± 7.04 Median 32.00 (IQR 28.00 to 39.00)	33.48 ± 7.56 Median 35.00 (IQR 30.00 to 38.00)	32.85 ± 6.92 Median 30.00 (IQR 29.00 to 37.00)	32.53 ± 7.24 Median 31.00 (IQR 27.00 to 37.00)	33.64 ± 7.10 Median 33.00 (IQR 28.00 to 39.00)	33.09 ± 7.15 Median 32.00 (IQR 28.00 to 38.00)
Height	1.68 ± 0.06 Median 1.68 (IQR 1.64 to 1.72)	1.81 ± 0.06 Median 1.82 (IQR 1.77 to 1.85)			1.68 ± 0.06 Median 1.68 (IQR 1.64 to 1.72)	1.81 ± 0.06 Median 1.82 (IQR 1.77 to 1.85)	1.75 ± 0.09 Median 1.74 (IQR 1.68 to 1.82)
Weight	63.55 ± 8.98 Median 62.10 (IQR 57.80 to 68.90)	78.04 ± 9.48 Median 76.70 (IQR 72.30 to 83.60)			63.55 ± 8.98 Median 62.10 (IQR 57.80 to 68.90)	78.04 ± 9.48 Median 76.70 (IQR 72.30 to 83.60)	70.79 ± 11.72 Median 70.50 (IQR 61.15 to 77.90)
Height (self-report) (n=268)	1.67 ± 0.06 Median 1.67 (IQR 1.64 to 1.72)	1.81 ± 0.07 Median 1.80 (IQR 1.77 to 1.85)	1.68 ± 0.05 Median 1.68 (IQR 1.65 to 1.72)	1.80 ± 0.07 Median 1.79 (IQR 1.76 to 1.83)	1.67 ± 0.06 Median 1.67 (IQR 1.63 to 1.72)	1.81 ± 0.07 Median 1.81 (IQR 1.77 to 1.85)	1.74 ± 0.09 Median 1.74 (IQR 1.67 to 1.81)
Weight (self-report) (n=266)	62.62 ± 8.65 Median 62.00 (IQR 57.00 to 67.00)	76.24 ± 8.81 Median 76.00 (IQR 70.50 to 82.00)	63.07 ± 8.17 Median 62.00 (IQR 58.50 to 66.00)	74.77 ± 7.96 Median 74.00 (IQR 70.00 to 78.00)	62.53 ± 8.78 Median 62.00 (IQR 56.62 to 67.75)	76.69 ± 9.05 Median 76.50 (IQR 71.00 to 83.00)	69.73 ± 11.07 Median 70.00 (IQR 60.00 to 77.38)
BMI (self-report) (n=266)	22.29 ± 2.54 Median 21.88 (IQR 20.63 to 23.39)	23.35 ± 2.15 Median 23.59 (IQR 21.72 to 24.62)	22.33 ± 2.61 Median 21.88 (IQR 20.28 to 23.39)	23.09 ± 1.91 Median 23.59 (IQR 21.80 to 24.54)	22.28 ± 2.54 Median 21.89 (IQR 20.72 to 23.34)	23.44 ± 2.22 Median 23.52 (IQR 21.67 to 24.67)	22.84 ± 2.40 Median 22.78 (IQR 21.15 to 24.41)
Country of Birth (n=266)
Africa	0.8% (1)	2.9% (4)	4.8% (1)	3.1% (1)	0.0% (0)	2.8% (3)	1.9% (5)
Americas	3.1% (4)	0.7% (1)	4.8% (1)	0.0% (0)	2.8% (3)	0.9% (1)	1.9% (5)
Asia	1.6% (2)	1.4% (2)	0.0% (0)	0.0% (0)	1.9% (2)	1.9% (2)	1.5% (4)
Australia	85.2% (109)	79.1% (110)	71.4% (15)	84.4% (27)	87.9% (94)	77.6% (83)	82.0% (219)
Europe	6.2% (8)	10.8% (15)	9.5% (2)	6.2% (2)	5.6% (6)	12.1% (13)	8.6% (23)
Middle East	0.0% (0)	1.4% (2)	0.0% (0)	3.1% (1)	0.0% (0)	0.9% (1)	0.7% (2)
Oceania (excl. Australia)	3.1% (4)	3.6% (5)	9.5% (2)	3.1% (1)	1.9% (2)	3.7% (4)	3.4% (9)
Indigenous (n=262)	0% (0)	0% (0)	0% (0)	0% (0)	0% (0)	0% (0)	0% (0)
Education (n=266)
Doctorate degree	3.9% (5)	2.2% (3)	0.0% (0)	0.0% (0)	4.7% (5)	2.8% (3)	3.0% (8)
Master's degree	20.5% (26)	18.0% (25)	20.0% (4)	15.6% (5)	20.6% (22)	18.7% (20)	19.2% (51)
Bachelor's degree	59.1% (75)	61.2% (85)	50.0% (10)	59.4% (19)	60.7% (65)	61.7% (66)	60.2% (160)
Graduate diploma	11.8% (15)	8.6% (12)	25.0% (5)	12.5% (4)	9.3% (10)	7.5% (8)	10.2% (27)
High school completion	4.7% (6)	9.4% (13)	5.0% (1)	9.4% (3)	4.7% (5)	9.3% (10)	7.1% (19)
Some high school	0.0% (0)	0.7% (1)	0.0% (0)	3.1% (1)	0.0% (0)	0.0% (0)	0.4% (1)
Occupation (n=261)
Clerical and Administrative Worker	4.9% (6)	2.9% (4)	5.0% (1)	6.2% (2)	4.9% (5)	1.9% (2)	3.8% (10)
Community and Personal Service Worker	11.4% (14)	5.8% (8)	20.0% (4)	0.0% (0)	9.7% (10)	7.5% (8)	8.4% (22)
Labourer	0.0% (0)	0.7% (1)	0.0% (0)	3.1% (1)	0.0% (0)	0.0% (0)	0.4% (1)
Machinery Operators and Drivers	0.8% (1)	0.0% (0)	0.0% (0)	0.0% (0)	1.0% (1)	0.0% (0)	0.4% (1)
Manager	10.6% (13)	8.0% (11)	20.0% (4)	12.5% (4)	8.7% (9)	6.6% (7)	9.2% (24)
Professional	60.2% (74)	63.0% (87)	40.0% (8)	59.4% (19)	64.1% (66)	64.2% (68)	61.7% (161)
Sales Worker	2.4% (3)	2.9% (4)	10.0% (2)	0.0% (0)	1.0% (1)	3.8% (4)	2.7% (7)
Student	8.9% (11)	9.4% (13)	5.0% (1)	3.1% (1)	9.7% (10)	11.3% (12)	9.2% (24)
Technician and Trades Worker	0.8% (1)	7.2% (10)	0.0% (0)	15.6% (5)	1.0% (1)	4.7% (5)	4.2% (11)
Employment Status (n=267)
Full time	66.9% (85)	87.1% (122)	65.0% (13)	97.0% (32)	67.3% (72)	84.1% (90)	77.5% (207)
Part time	18.9% (24)	6.4% (9)	30.0% (6)	3.0% (1)	16.8% (18)	7.5% (8)	12.4% (33)
Casual	10.2% (13)	4.3% (6)	5.0% (1)	0.0% (0)	11.2% (12)	5.6% (6)	7.1% (19)
Not applicable	3.9% (5)	2.1% (3)	0.0% (0)	0.0% (0)	4.7% (5)	2.8% (3)	3.0% (8)

## Sheet: MF Table 2
Variable	Enrolled Surgical		Excluded prior to baseline		Completed baseline testing surgical		Combined
	Female	Male	Female	Male	Female	Male
	n=62	n=73	n=9	n=18	n=53	n=55	n=135
Type of surgery
ACLR	71.0% (44)	50.7% (37)	66.7% (6)	55.6% (10)	71.7% (38)	49.1% (27)	60.0% (81)
Meniscal/Cartilage	19.4% (12)	45.2% (33)	33.3% (3)	38.9% (7)	17.0% (9)	47.3% (26)	33.3% (45)
Other	9.7% (6)	4.1% (3)	0.0% (0)	5.6% (1)	11.3% (6)	3.6% (2)	6.7% (9)
Time since surgery (years)	9.41 ± 7.79 Median 6.85 (IQR 2.86 to 14.75)	10.56 ± 7.80 Median 8.48 (IQR 4.55 to 14.68)	6.04 ± 5.90 Median 2.64 (IQR 2.22 to 11.59)	9.42 ± 6.96 Median 7.45 (IQR 3.43 to 14.57)	9.98 ± 7.98 Median 6.95 (IQR 3.83 to 15.17)	10.94 ± 8.09 Median 8.48 (IQR 5.33 to 14.66)	10.01 ± 7.78 Median 8.04 (IQR 3.74 to 14.67)
Time since most recent surgery (years)	7.56 ± 6.74 Median 4.81 (IQR 2.24 to 12.12)	8.61 ± 7.34 Median 5.63 (IQR 3.22 to 11.61)	5.99 ± 5.95 Median 2.64 (IQR 2.22 to 11.59)	7.80 ± 6.89 Median 4.75 (IQR 2.76 to 10.70)	7.82 ± 6.88 Median 5.05 (IQR 2.32 to 12.16)	8.88 ± 7.53 Median 6.61 (IQR 3.58 to 12.69)	8.11 ± 7.05 Median 5.40 (IQR 2.63 to 12.05)
Side of surgery
Bilateral	16.1% (10)	11.0% (8)	11.1% (1)	22.2% (4)	17.0% (9)	7.3% (4)	13.3% (18)
Left	38.7% (24)	32.9% (24)	22.2% (2)	16.7% (3)	41.5% (22)	38.2% (21)	35.6% (48)
Right	45.2% (28)	56.2% (41)	66.7% (6)	61.1% (11)	41.5% (22)	54.5% (30)	51.1% (69)
Reference knee number of surgeries
1	82.3% ( 51)	74.0% ( 54)	100.0% ( 9)	83.3% ( 15)	79.2% ( 42)	70.9% ( 39)	77.8% (105)
2	11.3% ( 7)	15.1% ( 11)	0.0% ( 0)	16.7% ( 3)	13.2% ( 7)	14.5% ( 8)	13.3% ( 18)
3	6.5% ( 4)	5.5% ( 4)	0.0% ( 0)	0.0% ( 0)	7.5% ( 4)	7.3% ( 4)	5.9% ( 8)
4	0.0% ( 0)	4.1% ( 3)	0.0% ( 0)	0.0% ( 0)	0.0% ( 0)	5.5% ( 3)	2.2% ( 3)
5	0.0% ( 0)	1.4% ( 1)	0.0% ( 0)	0.0% ( 0)	0.0% ( 0)	1.8% ( 1)	0.7% ( 1)
Non-reference knee number of surgeries
0	83.9% ( 52)	89.0% ( 65)	88.9% ( 8)	77.8% ( 14)	83.0% ( 44)	92.7% ( 51)	86.7% (117)
1	14.5% ( 9)	6.8% ( 5)	11.1% ( 1)	16.7% ( 3)	15.1% ( 8)	3.6% ( 2)	10.4% ( 14)
2	1.6% ( 1)	4.1% ( 3)	0.0% ( 0)	5.6% ( 1)	1.9% ( 1)	3.6% ( 2)	3.0% ( 4)
										3

## Sheet: MF Table 3
Variable	Enrolled		Excluded prior to baseline		Completed baseline testing		Combined
	Female	Male	Female	Male	Female	Male
	n=128	n=140	n=21	n=33	n=107	n=107	n=268
Participation in other weight-bearing sport (n=264)	29.4% ( 37)	19.6% ( 27)	25.0% ( 5)	21.9% ( 7)	30.2% ( 32)	18.9% ( 20)	24.2% ( 64)
Participation in other non-weight-bearing sport (n=265)	50.4% ( 64)	43.5% ( 60)	57.1% ( 12)	40.6% ( 13)	49.1% ( 52)	44.3% ( 47)	46.8% (124)
Age started running regularly* (n=267)
<10	8.6% (11)	5.8% ( 8)	23.8% ( 5)	3.0% ( 1)	5.6% ( 6)	6.6% ( 7)	7.1% (19)
10 - 14	15.6% (20)	16.5% (23)	14.3% ( 3)	18.2% ( 6)	15.9% (17)	16.0% (17)	16.1% (43)
15 - 19	17.2% (22)	18.7% (26)	9.5% ( 2)	33.3% (11)	18.7% (20)	14.2% (15)	18.0% (48)
20 - 24	19.5% (25)	14.4% (20)	28.6% ( 6)	12.1% ( 4)	17.8% (19)	15.1% (16)	16.9% (45)
25 - 29	21.1% (27)	21.6% (30)	14.3% ( 3)	21.2% ( 7)	22.4% (24)	21.7% (23)	21.3% (57)
30 - 34	10.9% (14)	18.0% (25)	9.5% ( 2)	9.1% ( 3)	11.2% (12)	20.8% (22)	14.6% (39)
35 - 39	4.7% ( 6)	2.2% ( 3)	0.0% ( 0)	0.0% ( 0)	5.6% ( 6)	2.8% ( 3)	3.4% ( 9)
40 - 44	2.3% ( 3)	2.9% ( 4)	0.0% ( 0)	3.0% ( 1)	2.8% ( 3)	2.8% ( 3)	2.6% ( 7)
Years running regularly*
<1 year	7.0% ( 9)	5.0% ( 7)	9.5% ( 2)	3.0% ( 1)	6.5% ( 7)	5.6% ( 6)	6.0% (16)
1 - 3 years	17.2% (22)	25.7% (36)	14.3% ( 3)	24.2% ( 8)	17.8% (19)	26.2% (28)	21.6% (58)
3 - 5 years	21.1% (27)	21.4% (30)	4.8% ( 1)	21.2% ( 7)	24.3% (26)	21.5% (23)	21.3% (57)
5 - 10 years	25.8% (33)	19.3% (27)	19.0% ( 4)	21.2% ( 7)	27.1% (29)	18.7% (20)	22.4% (60)
10 - 20 years	21.9% (28)	19.3% (27)	33.3% ( 7)	18.2% ( 6)	19.6% (21)	19.6% (21)	20.5% (55)
>20 years	7.0% ( 9)	9.3% (13)	19.0% ( 4)	12.1% ( 4)	4.7% ( 5)	8.4% ( 9)	8.2% (22)
Average weekly running distance In past month (n=267)
10 - 19 km	24.4% (31)	15.0% (21)	28.6% ( 6)	15.2% ( 5)	23.6% (25)	15.0% (16)	19.5% (52)
20 - 29 km	18.1% (23)	17.9% (25)	9.5% ( 2)	21.2% ( 7)	19.8% (21)	16.8% (18)	18.0% (48)
30 - 49 km	30.7% (39)	24.3% (34)	33.3% ( 7)	15.2% ( 5)	30.2% (32)	27.1% (29)	27.3% (73)
50 - 100 km	22.8% (29)	37.9% (53)	19.0% ( 4)	36.4% (12)	23.6% (25)	38.3% (41)	30.7% (82)
>100 km	3.9% ( 5)	5.0% ( 7)	9.5% ( 2)	12.1% ( 4)	2.8% ( 3)	2.8% ( 3)	4.5% (12)
Weekly running frequency in past month
1	19.5% (25)	13.7% (19)	0.0% ( 0)	0.0% ( 0)	2.8% ( 3)	0.0% ( 0)	16.5% (44)
2	3.9% ( 5)	7.2% (10)	9.5% ( 2)	0.0% ( 0)	0.9% ( 1)	5.6% ( 6)	5.6% (15)
3	14.8% (19)	9.4% (13)	28.6% ( 6)	15.2% ( 5)	36.4% (39)	26.2% (28)	12.0% (32)
4	0.8% ( 1)	0.7% ( 1)	19.0% ( 4)	36.4% (12)	24.3% (26)	23.4% (25)	0.7% ( 2)
5	28.9% (37)	28.1% (39)	19.0% ( 4)	24.2% ( 8)	19.6% (21)	19.6% (21)	28.5% (76)
6	17.2% (22)	23.7% (33)	14.3% ( 3)	6.1% ( 2)	9.3% (10)	12.1% (13)	20.6% (55)
7	2.3% ( 3)	0.0% ( 0)	4.8% ( 1)	9.1% ( 3)	4.7% ( 5)	11.2% (12)	1.1% ( 3)
8	0.8% ( 1)	0.7% ( 1)	4.8% ( 1)	6.1% ( 2)	0.9% ( 1)	0.9% ( 1)	0.7% ( 2)
9	2.3% ( 3)	4.3% ( 6)	0.0% ( 0)	0.0% ( 0)	0.0% ( 0)	0.9% ( 1)	3.4% ( 9)
10+	14.8% (19)	17.3% (24)	0.0% ( 0)	3.0% ( 1)	0.9% ( 1)	0.0% ( 0)	16.1% (43)
Frequency of running interval training in past month
Less than once per week	35.2% (45)	23.6% (33)	9.5% ( 2)	12.1% ( 4)	25.2% ( 27)	14.0% ( 15)	29.1% (78)
Once per week	10.2% (13)	10.7% (15)	23.8% ( 5)	39.4% ( 13)	36.4% ( 39)	41.1% ( 44)	10.4% (28)
Twice per week	4.7% ( 6)	10.7% (15)	52.4% ( 11)	33.3% ( 11)	20.6% ( 22)	28.0% ( 30)	7.8% (21)
More than twice per week	23.4% (30)	26.4% (37)	0.0% ( 0)	3.0% ( 1)	5.6% ( 6)	1.9% ( 2)	25.0% (67)
Never	19.5% (25)	20.7% (29)	14.3% ( 3)	12.1% ( 4)	12.1% ( 13)	15.0% ( 16)	20.1% (54)
Personal best time for 5km run
<14 min	25.8% ( 33)	29.3% ( 41)	0.0% ( 0)	0.0% ( 0)	0.9% ( 1)	0.9% ( 1)	27.6% ( 74)
14 - 17 min	1.6% ( 2)	2.1% ( 3)	4.8% ( 1)	27.3% ( 9)	2.8% ( 3)	20.6% (22)	1.9% ( 5)
17 - 20 min	0.0% ( 0)	0.7% ( 1)	14.3% ( 3)	39.4% (13)	20.6% (22)	48.6% (52)	0.4% ( 1)
20 - 23 min	51.6% ( 66)	45.0% ( 63)	33.3% ( 7)	24.2% ( 8)	32.7% (35)	18.7% (20)	48.1% (129)
23 - 26 min	22.7% ( 29)	13.6% ( 19)	28.6% ( 6)	3.0% ( 1)	32.7% (35)	7.5% ( 8)	17.9% ( 48)
26 - 29 min	4.7% ( 6)	2.1% ( 3)	9.5% ( 2)	0.0% ( 0)	6.5% ( 7)	1.9% ( 2)	3.4% ( 9)
29 - 31 min	12.5% ( 16)	14.3% ( 20)	9.5% ( 2)	6.1% ( 2)	0.9% ( 1)	0.0% ( 0)	13.4% ( 36)
I don't know	34.4% ( 44)	40.7% ( 57)	0.0% ( 0)	0.0% ( 0)	2.8% ( 3)	1.9% ( 2)	37.7% (101)
Highest weekly total running volume ever
5 - 15 km	2.3% ( 3)	0.7% ( 1)	4.8% ( 1)	0.0% ( 0)	1.9% ( 2)	0.9% ( 1)	1.5% ( 4)
15 - 25 km	3.1% ( 4)	5.0% ( 7)	0.0% ( 0)	12.1% ( 4)	3.7% ( 4)	2.8% ( 3)	4.1% (11)
25 - 35 km	14.8% (19)	3.6% ( 5)	19.0% ( 4)	6.1% ( 2)	14.0% (15)	2.8% ( 3)	9.0% (24)
35 - 45 km	8.6% (11)	6.4% ( 9)	9.5% ( 2)	0.0% ( 0)	8.4% ( 9)	8.4% ( 9)	7.5% (20)
45 - 55 km	9.4% (12)	10.0% (14)	4.8% ( 1)	6.1% ( 2)	10.3% (11)	11.2% (12)	9.7% (26)
55 - 65 km	11.7% (15)	10.0% (14)	9.5% ( 2)	12.1% ( 4)	12.1% (13)	9.3% (10)	10.8% (29)
65 - 75 km	12.5% (16)	13.6% (19)	14.3% ( 3)	6.1% ( 2)	12.1% (13)	15.9% (17)	13.1% (35)
75 - 85 km	12.5% (16)	8.6% (12)	0.0% ( 0)	6.1% ( 2)	15.0% (16)	9.3% (10)	10.4% (28)
85 - 95 km	3.9% ( 5)	5.7% ( 8)	0.0% ( 0)	6.1% ( 2)	4.7% ( 5)	5.6% ( 6)	4.9% (13)
95 - 105 km	7.8% (10)	6.4% ( 9)	9.5% ( 2)	3.0% ( 1)	7.5% ( 8)	7.5% ( 8)	7.1% (19)
>105 km	11.7% (15)	28.6% (40)	23.8% ( 5)	39.4% (13)	9.3% (10)	25.2% (27)	20.5% (55)
I don't know	1.6% ( 2)	1.4% ( 2)	4.8% ( 1)	3.0% ( 1)	0.9% ( 1)	0.9% ( 1)	1.5% ( 4)
Longest distance ever run (n=267)
<10 km	7.0% ( 9)	1.4% ( 2)	0.0% ( 0)	3.1% ( 1)	0.9% ( 1)	0.0% ( 0)	4.1% (11)
10 - 21 km	3.1% ( 4)	22.1% (31)	19.0% ( 4)	12.5% ( 4)	19.6% (21)	14.0% (15)	13.1% (35)
Half-marathon (21.1 km)	32.0% (41)	6.4% ( 9)	14.3% ( 3)	6.2% ( 2)	15.0% (16)	10.3% (11)	18.7% (50)
21.2 - 30 km	19.5% (25)	46.4% (65)	14.3% ( 3)	6.2% ( 2)	15.0% (16)	20.6% (22)	33.6% (90)
31 - 42.1 km	32.8% (42)	20.0% (28)	9.5% ( 2)	15.6% ( 5)	2.8% ( 3)	4.7% ( 5)	26.1% (70)
Marathon (42.2 km)	2.3% ( 3)	1.4% ( 2)	14.3% ( 3)	21.9% ( 7)	31.8% (34)	29.9% (32)	1.9% ( 5)
Ultra-marathon (over 42.2 km)	2.3% ( 3)	1.4% ( 2)	28.6% ( 6)	34.4% (11)	15.0% (16)	20.6% (22)	1.9% ( 5)
Structure of training program in last month
I do my own running program	0.8% ( 1)	0.7% ( 1)	28.6% ( 6)	51.5% (17)	19.6% (21)	39.3% (42)	0.7% ( 2)
I don't follow a running program	21.1% (27)	42.1% (59)	9.5% ( 2)	9.1% ( 3)	16.8% (18)	15.0% (16)	32.1% (86)
I follow a running program from a coach or a health professional	15.6% (20)	13.6% (19)	28.6% ( 6)	36.4% (12)	40.2% (43)	25.2% (27)	14.6% (39)
I follow a running program from a friend or relative	38.3% (49)	27.9% (39)	4.8% ( 1)	3.0% ( 1)	0.9% ( 1)	5.6% ( 6)	32.8% (88)
I follow a running program from a newspaper, magazine of the internet	1.6% ( 2)	5.0% ( 7)	9.5% ( 2)	0.0% ( 0)	4.7% ( 5)	1.9% ( 2)	3.4% ( 9)
I only follow a running program when I am preparing for a running event (i. e. marathon, half-marathon)	5.5% ( 7)	1.4% ( 2)	19.0% ( 4)	0.0% ( 0)	17.8% (19)	13.1% (14)	3.4% ( 9)
Member of running club	18.0% (23)	10.0% (14)	38.1% ( 8)	42.4% ( 14)	54.2% ( 58)	45.8% ( 49)	13.8% (37)
Additional training in last month (n=267)
Upper-limb strength training	78.1% (100)	61.2% ( 85)	76.2% ( 16)	42.4% ( 14)	78.5% ( 84)	67.0% ( 71)	69.3% (185)
Lower-limb strength training	84.4% (108)	69.8% ( 97)	76.2% ( 16)	66.7% ( 22)	86.0% ( 92)	70.8% ( 75)	76.8% (205)
Core strength training	86.7% (111)	74.6% (103)	85.7% ( 18)	56.2% ( 18)	86.9% ( 93)	80.2% ( 85)	80.5% (214)
Upper/lower-limb stretching	83.6% (107)	73.4% (102)	85.7% ( 18)	72.7% ( 24)	83.2% ( 89)	73.6% ( 78)	78.3% (209)
Shoe brand preference (multiple selections possible) (n=267)*
Nike	35.4 % (45)	62.9% (88)	28.6% (6)	63.6% (21)	36.9% (39)	62.6% (67)	49.8% (133)
Asics	36.2% (46)	22.9% (32)	38.1% (8)	27.3% (9)	35.8% (38)	21.5% (23)	29.2% (78)
New Balance	20.5% (26)	31.4% (44)	23.8% (5)	33.3% (11)	19.8% (21)	30.8% (33)	26.2% (70)
Brooks	20.5% (26)	17.9% (25)	19% (4)	9.1% (3)	20.8% (22)	20.6% (22)	19.1% (51)
Other	49.6% (63)	47.9% (67)	66.7% (14)	45.5% (15)	46.2% (49)	48.6% (52)	48.7% (130)

## Sheet: MF table 4
	Enrolled				Excluded prior to baseline				Completed baseline testing				Combined
	Control		Surgical		Control		Surgical		Control		Surgical
	Female	Male	Female	Male	Female	Male	Female	Male	Female	Male	Female	Male
	N=66	N=67	N=62	N=73	N=12	N=15	N=9	N=18	N=54	N=52	N=53	N=55	N=268
Non-steroidal anti-inflammatory drugs/NSAID	9.1% (6)	14.9% (10)	19.4% (12)	17.8% (13)	16.7% (2)	20.0% (3)	0.0% (0)	16.7% (3)	7.4% (4)	13.5% (7)	22.6% (12)	18.2% (10)	15.3% (41)
Topical NSAID cream	4.5% (3)	7.5% (5)	9.7% (6)	12.3% (9)	8.3% (1)	6.7% (1)	11.1% (1)	11.1% (2)	3.7% (2)	7.7% (4)	9.4% (5)	12.7% (7)	8.6% (23)
Paracetamol	4.5% (3)	3.0% (2)	8.1% (5)	9.6% (7)	0.0% (0)	6.7% (1)	11.1% (1)	5.6% (1)	5.6% (3)	1.9% (1)	7.5% (4)	10.9% (6)	6.3% (17)
Codeine	0.0% (0)	0.0% (0)	1.6% (1)	2.7% (2)	0.0% (0)	0.0% (0)	0.0% (0)	0.0% (0)	0.0% (0)	0.0% (0)	1.9% (1)	3.6% (2)	1.1% (3)
Cannabis	0.0% (0)	0.0% (0)	0.0% (0)	1.4% (1)	0.0% (0)	0.0% (0)	0.0% (0)	0.0% (0)	0.0% (0)	0.0% (0)	0.0% (0)	1.8% (1)	0.4% (1)
Other	0.0% (0)	0.0% (0)	0.0% (0)	2.7% (2)	0.0% (0)	0.0% (0)	0.0% (0)	5.6% (1)	0.0% (0)	0.0% (0)	0.0% (0)	1.8% (1)	0.7% (2)
Tramadol	0.0% (0)	0.0% (0)	1.6% (1)	1.4% (1)	0.0% (0)	0.0% (0)	0.0% (0)	0.0% (0)	0.0% (0)	0.0% (0)	1.9% (1)	1.8% (1)	0.7% (2)
Morphine or other opioids	0.0% (0)	0.0% (0)	1.6% (1)	0.0% (0)	0.0% (0)	0.0% (0)	0.0% (0)	0.0% (0)	0.0% (0)	0.0% (0)	1.9% (1)	0.0% (0)	0.4% (1)
